# Supplementary material for: Cell wall associated immunity in plants
Source: Stress Biol. 2021 Aug 18;1(1):3. doi: 10.1007/s44154-021-00003-4 (PMC10429498; doi:10.1007/s44154-021-00003-4)
Supplement: Supplementary file 1 — Additional file 1: Table 1. Cell wall alteation and corresponding phenotypes against disease. [file 44154_2021_3_MOESM1_ESM.xlsx]

## Sheet: Sheet1
		Table1. Cell wall alteation and corresponding phenotypes against disease
		Genes	Mutants	Cell wall alteration	Phenotype to biotic stress	Underlying mechanism	Reference
		AtCESA4/7/8	irx5/3/1	Impairment of secondary cell wall	Resistant to powdery mildew fungi, Botrytis cinerea, P. cucumerina, R. solanacearum	Up-regulated of ABA-responsive and PR genes	Hernandez-Blanco et al., 2007
		OsCEAS7	oscesa7	Less cellulose content	Susceptible to Magnaporthe grisea	—	Unpublished data
		HvCslD2	HvCslD2: RNAi	Less cellulose content in epidernal cell wall	Susceptible to powdery mildew Blumeria graminis	Papilla penetration and increased digestion by CWDEs	Douchkov et al., 2016
		AtABA1	aba1-6	Less cellulose content and higher uronic acid	Resistant to P. cucumerina	Disrupted SA, JA or ET pathway	Sanchez-Vallet et al., 2012
		AtCESA3	cev1	Less cellulose in primary cell wall	Resistant to fungal P. syringae, B. cinerea and Erysiphe cichoracearum	Constitutive expression of stress response genes and the activation of JA,ET	Ellis et al., 2002; Hernandez-Blanco et al., 2007
		Cel1; Cel2	Anti-Cel1-Cel2 transgenic plants of tomato	—	Resistant to B. cinerea	Activation of SA and JA pathway	Flors et al., 2007
		AtKORRIGAN1	kor1-1	Reduced cellulose	Susceptible to P.syringae	Accumulation of JA	Cruz et al., 2014
		AtGAE1; AtGAE6	gae1gae6	Reduced content of HG and RG-I	Resistant to Pseudomonas and Botrytis cinerea	Pepression of OG-induced PTI	Bethke et al., 2016
		AtPMR5; AtPMR6	pmr5/pmr6	Enriched in pectin and reduced degree of pectin modification	Resistant to powdery mildew	—	Vogel et al., 2004; Vogel et al., 2002
		AtMUR8	mur8-1	Reduced content of RG-I	Hypersusceptible to C. higginsianum	Impaired penetration resistance	Engelsdorf et al., 2017
		AtADPG2	adpg2-1	Increased content ofHG	Resistant to P. syringae	—	Wang et al., 2017
		AtPMEI-1; AtPMEI-2	OE lines	Higher degree of pectin methylesterification	Resistant to Botrytis cinerea and Turnip vein clearing virus (TVCV)	Decreased degration to cell wall by fungal PG; delayed movement of TVCV	Lionetti et al., 2007; Lionetti et al., 2014
		AcPMEI3; AcPMEI9	OE lines in Tobacco		Resistant to Tobacco mosaic virus (TMV)	Limitation movement of tobamovirus	Lionetti et al., 2014
		GhPMEI3	OE lines in Arabidopsis		Resistant to Verticillium dahliae	Inhibition to GhPME2/ GhPME31 and the expression of fungal polygalacturonase (VdPG1)	Liu et al., 2018
		CaPMEI1	Virus-induced gene silencing lines in pepper	—	Susceptible to Xanthomonas campestris pv. vesicatoria (Xcv)	Repression of PR genes	An et al., 2008
			OE lines in Arabidopsis	—	resistant to Pseu domonas syringae pv. Tomato	Expression of PR genes
		AtPMEI13	pmei13-1; pmei13-2	Decreased pectin methylesterification	Susceptible to M. persicae	Preference of M. persicae to settle on pmei13 plants	Silva-Sanzana et al., 2019
		AtPAE4; AtPAE2	—	—	Upregulated in response to Botrytis cinerea, Hyaloperonospora arabidopsis, and Phytophthora infestans	—	Philippe et al., 2017
		CsPAE2	OE lines; RNAi	—	Resistant to Xanthomonas citri subsp. Citri (Xcc)	—	Li et al., 2020
		AtAGG1; AtAGG2	agg1agg2	Reduced xylose	Decreased resistance to P.cucumerina	—	Delgado et al., 2012
		AGB1-2	agb1-2	Reduced xylan acetylation	Resistant to Cucumber mosaic virus (CMV) and Turnip mosaic virus (TuMV).	Induced cell death and upregulated PR genes	Brenya et al., 2016; Escudero et al., 2017
		XYL1	xyl1-2	Enriched in XXLG subunits, decreased in XXFG and XLFG	Resistant to Plectosphaerella cucumerina	—	Delgado et al., 2012
		AtRWA2	rwa2	Reduced cell wall acetylation	Resistant to B. cinerea and Hyaloperonospora	—	Manabe et al., 2011
		AtTBL37	tbl37		Resistant to herbivore	Elevated JA signaling	Sun et al., 2020
		AtESK1	esk1-7	Reduced xylan acetylation	Resistant to Plectosphaerella cucumerina BMM (PcBMM)	Activation of ABA pathway and expression of genes related antimicrobial peptides	Escudero et al., 2017
		OsTBL1; OsTBL2	ostbl1tbl2		Susceptible to leaf blight	—	Gao et al., 2017
		AnRAE	OE lines in Arabidopsis	Reduced pectin acetylation and moderate in xyloglucan	Resistant to B. cinerea	Up-regulated in PR genes and callose deposits	Pogorelko et al., 2013
		AnAXE	OE lines in Arabidopsis and Brachypodium	Reduced xylan acetylation	Resistant to Bipolaris sorokiniana	Up-regulated in PR genes and H2O2 accumulation
		HCT	HCT antisense lines	Reduced lignin content	Resistant to Colletotrichum trifolli	Increase of pectin fragments release , up regulation of PR genes and elevation of phytohormone levels	Gallego-Giraldo et al., 2011
		OsMYB30	myb30;MYB3ox lines	Increased lignin content in sclerenchyma cells of overexpression lines	Resistant to rice blast	Thicking sclerenchyma cells near the epidermis which hinder M.oryzae growth	Li et al., 2020
		BSR-K1	bsr-k1	Enhanced lignin content		Accumulation of PAL1 mRNA	Zhou et al., 2018
		GhMYB4	OE lines in cotton and Arabidopsis	Reduced liglin content	Resistant to Verticillium dahlia	Release of OGAs and activation of JA biosynthesis and defense responses.	Xiao et al., 2021
